# Supplementary material for: An Investigation of Culicoides (Diptera: Ceratopogonidae) as Potential Vectors of Medically and Veterinary Important Arboviruses in South Africa
Source: Viruses. 2021 Oct 1;13(10):1978. doi: 10.3390/v13101978 (PMC8541229; doi:10.3390/v13101978)
Supplement: Supplementary file 1 [file viruses-13-01978-s001.zip]

Archive with 1 entries (1 files):
- viruses-1364919-supplementary.pdf
